# Supplementary material for: One new species of the genus Savarna Huber, 2005 (Araneae, Pholcidae) from southern Thailand
Source: Zookeys. 2015 Apr 21;(498):1–5. doi: 10.3897/zookeys.498.9269 (PMC4410145; doi:10.3897/zookeys.498.9269)
Supplement: XML Treatment for Savarna [file zookeys.498.9269-treatment1.xml]

<!DOCTYPE tp:taxon-treatment
  PUBLIC "-//TaxonX//DTD Taxonomic Treatment Publishing DTD v0 20100105//EN" "tax-treatment-NSO.dtd">
<tp:taxon-treatment xmlns:tp="http://www.plazi.org/taxpub"><tp:treatment-meta><kwd-group><label>Taxon classification</label><kwd><named-content content-type="kingdom">Animalia</named-content></kwd><kwd><named-content content-type="order">Araneae</named-content></kwd><kwd><named-content content-type="family">Pholcidae</named-content></kwd></kwd-group><mixed-citation publication-type="journal"><person-group><name><surname>Wongprom</surname><given-names>Prasit</given-names></name><name><surname>Wiwatwitaya</surname><given-names>Decha</given-names></name></person-group><article-title>One new species of the genus <italic><tp:taxon-name><tp:taxon-name-part taxon-name-part-type="genus">Savarna</tp:taxon-name-part></tp:taxon-name></italic> Huber, 2005 (<tp:taxon-name><tp:taxon-name-part taxon-name-part-type="order">Araneae</tp:taxon-name-part></tp:taxon-name>, <tp:taxon-name><tp:taxon-name-part taxon-name-part-type="family">Pholcidae</tp:taxon-name-part></tp:taxon-name>) from southern Thailand</article-title><source>Zookeys</source><day>21</day><month>4</month><year>2015</year><volume>2015</volume><issue>498</issue><fpage>1</fpage><lpage>5</lpage><pub-id pub-id-type="doi">10.3897/zookeys.498.9269</pub-id></mixed-citation></tp:treatment-meta><tp:nomenclature><label>Genus</label><tp:taxon-name>
                        <tp:taxon-name-part taxon-name-part-type="genus">Savarna</tp:taxon-name-part>
                    </tp:taxon-name><tp:taxon-authority>Huber, 2005</tp:taxon-authority></tp:nomenclature><tp:treatment-sec sec-type="Type species"><title>Type species.</title><p><italic><tp:taxon-name><tp:taxon-name-part taxon-name-part-type="genus">Savarna</tp:taxon-name-part> <tp:taxon-name-part taxon-name-part-type="species">thaleban</tp:taxon-name-part></tp:taxon-name></italic> Huber, 2005</p></tp:treatment-sec></tp:taxon-treatment>
