# Supplementary material for: One new species of the genus Savarna Huber, 2005 (Araneae, Pholcidae) from southern Thailand
Source: Zookeys. 2015 Apr 21;(498):1–5. doi: 10.3897/zookeys.498.9269 (PMC4410145; doi:10.3897/zookeys.498.9269)
Supplement: XML Treatment for Savarna kraburiensis [file zookeys.498.9269-treatment2.xml]

<!DOCTYPE tp:taxon-treatment
  PUBLIC "-//TaxonX//DTD Taxonomic Treatment Publishing DTD v0 20100105//EN" "tax-treatment-NSO.dtd">
<tp:taxon-treatment xmlns:tp="http://www.plazi.org/taxpub"><tp:treatment-meta><kwd-group><label>Taxon classification</label><kwd><named-content content-type="kingdom">Animalia</named-content></kwd><kwd><named-content content-type="order">Araneae</named-content></kwd><kwd><named-content content-type="family">Pholcidae</named-content></kwd></kwd-group><mixed-citation publication-type="journal"><person-group><name><surname>Wongprom</surname><given-names>Prasit</given-names></name><name><surname>Wiwatwitaya</surname><given-names>Decha</given-names></name></person-group><article-title>One new species of the genus <italic><tp:taxon-name><tp:taxon-name-part taxon-name-part-type="genus">Savarna</tp:taxon-name-part></tp:taxon-name></italic> Huber, 2005 (<tp:taxon-name><tp:taxon-name-part taxon-name-part-type="order">Araneae</tp:taxon-name-part></tp:taxon-name>, <tp:taxon-name><tp:taxon-name-part taxon-name-part-type="family">Pholcidae</tp:taxon-name-part></tp:taxon-name>) from southern Thailand</article-title><source>Zookeys</source><day>21</day><month>4</month><year>2015</year><volume>2015</volume><issue>498</issue><fpage>1</fpage><lpage>5</lpage><pub-id pub-id-type="doi">10.3897/zookeys.498.9269</pub-id></mixed-citation></tp:treatment-meta><tp:nomenclature><tp:taxon-name>
                        <tp:taxon-name-part taxon-name-part-type="genus">Savarna</tp:taxon-name-part>
                        <tp:taxon-name-part taxon-name-part-type="species">kraburiensis</tp:taxon-name-part>
                        <object-id xmlns:xlink="http://www.w3.org/1999/xlink" content-type="zoobank" xlink:type="simple">http://zoobank.org/ADD9975B-7C08-493B-8D8C-9CEE4CE3A4F3</object-id>
                    </tp:taxon-name><tp:taxon-status xmlns:xlink="http://www.w3.org/1999/xlink" xlink:type="simple">sp. n.</tp:taxon-status><xref ref-type="fig" rid="F1">Figs 1</xref><xref ref-type="fig" rid="F2">, 2</xref></tp:nomenclature><tp:treatment-sec sec-type="Type material"><title>Type material.</title><p>Holotype: ♂, near the entrance of Phra Kha Yang Cave (<named-content xmlns:xlink="http://www.w3.org/1999/xlink" content-type="dwc:verbatimCoordinates" xlink:type="simple">10°19.568'N, 98°45.908'E</named-content>, elevation 6 m), Kraburi District, Ranong, Thailand, 28 October 2014, P. Wongprom leg. Paratypes: 1♂, 2♀♀, same data as holotype.</p></tp:treatment-sec><tp:treatment-sec sec-type="Etymology"><title>Etymology.</title><p>The specific name refers to the type locality; adjective.</p></tp:treatment-sec><tp:treatment-sec sec-type="Diagnosis"><title>Diagnosis.</title><p>The species resembles <italic><tp:taxon-name><tp:taxon-name-part taxon-name-part-type="genus">Savarna</tp:taxon-name-part> <tp:taxon-name-part taxon-name-part-type="species">tesselata</tp:taxon-name-part></tp:taxon-name></italic> (Simon, 1901) (see <xref ref-type="bibr" rid="B2">Huber 2005</xref>: 78, figs 129–130, 138–140), but can be distinguished by absence of median apophyses on male clypeus (Fig. <xref ref-type="fig" rid="F2">2E</xref>), by relatively wide pedipalpal tibia subproximally (Figs <xref ref-type="fig" rid="F1">1A–B</xref>), and by shape of bifurcated distal apophysis on bulb (Fig. <xref ref-type="fig" rid="F1">1A</xref>).</p><fig id="F1" position="float" orientation="portrait"><label>Figure 1.</label><caption><p><italic><tp:taxon-name><tp:taxon-name-part taxon-name-part-type="genus">Savarna</tp:taxon-name-part> <tp:taxon-name-part taxon-name-part-type="species">kraburiensis</tp:taxon-name-part></tp:taxon-name></italic> sp. n., holotype male. <bold>A–B</bold> Pedipalp (<bold>A</bold> Prolateral view <bold>B</bold> Retrolateral view) <bold>C–D</bold> Distal part of procursus (<bold>C</bold> Prolateral view <bold>D</bold> Retrolateral view). b = bulb, pr = procursus.</p></caption><graphic xmlns:xlink="http://www.w3.org/1999/xlink" xlink:href="zookeys-498-001-g001.jpg" position="float" orientation="portrait" xlink:type="simple" id="oo_42464.jpg"/></fig><fig id="F2" position="float" orientation="portrait"><label>Figure 2.</label><caption><p><italic><tp:taxon-name><tp:taxon-name-part taxon-name-part-type="genus">Savarna</tp:taxon-name-part> <tp:taxon-name-part taxon-name-part-type="species">kraburiensis</tp:taxon-name-part></tp:taxon-name></italic> sp. n., holotype male (<bold>D–E</bold>) and paratype female (<bold>A–C, F–G</bold>). <bold>A–B</bold> Epigyne (<bold>A</bold> Ventral view <bold>B</bold> Lateral view) <bold>C</bold> Vulva, dorsal view <bold>D</bold> Chelicerae, frontal view <bold>E–G</bold> Habitus (<bold>E–F</bold> Dorsal view <bold>G</bold> Ventral view). pa = proximo-lateral apophysis, pp = pore plate.</p></caption><graphic xmlns:xlink="http://www.w3.org/1999/xlink" xlink:href="zookeys-498-001-g002.jpg" position="float" orientation="portrait" xlink:type="simple" id="oo_42465.jpg"/></fig></tp:treatment-sec><tp:treatment-sec sec-type="Description"><title>Description.</title><p><bold>Male (holotype).</bold> Total length 2.97 (3.13 with clypeus), prosoma 1.04 long, 1.34 wide, opisthosoma 1.93 long, 1.44 wide. Leg I: 27.73 (7.63 + 0.55 + 7.05 + 9.94 + 2.56), leg II: 18.52 (5.45 + 0.48 + 4.62 + 6.50 + 1.47), leg III: 13.52 (4.04 + 0.47 + 3.27 + 4.77 + 0.97), leg IV: 18.36 (5.64 + 0.48 + 4.49 + 6.73 + 1.02). Habitus as in Fig. <xref ref-type="fig" rid="F2">2E</xref>. Dorsal shield of prosoma yellowish, with black margins and a narrow, dark median line behind ocular area; sternum black. Legs brownish, but slightly whitish on femora (distally) and tibiae (distally), with slightly darker rings on femora (subdistally). Opisthosoma yellowish, with black spots. Distance PME-PME 0.20, diameter PME 0.12, distance PME-ALE 0.04, AME absent. Ocular area slightly elevated and separated from rest of prosoma. Thoracic furrow distinct and deep. Sternum slightly wider than long (0.87/0.78). Chelicerae as in Fig. <xref ref-type="fig" rid="F2">2D</xref>, with a pair of <!--PageBreak--><!--PageBreak--><!--PageBreak-->proximo-lateral apophyses. Pedipalps as in Figs <xref ref-type="fig" rid="F1">1A–B</xref>; trochanter with a curved ventral apophysis lying against femur; procursus simple proximally but complex distally; bulb with a proximal sclerite and a bifurcated distal apophysis. Retrolateral trichobothrium of tibia I at 9%; legs with short vertical hairs on tibiae, without spines and curved hairs; tarsus I with more than 30 distinct pseudosegments.</p><p><bold>Variation.</bold> Tibia I in another male: 6.73.</p><p><bold>Female.</bold> Similar to male, habitus as in Figs <xref ref-type="fig" rid="F2">2F–G</xref>. Tibia I (n=2): 6.22, 6.35. One of the specimens measured: Total length 2.69 (2.81 with clypeus), prosoma 0.89 long, 1.13 wide, opisthosoma 1.80 long, 1.47 wide; tibia I: 6.22. Distance PME-PME 0.18, diameter PME 0.12, distance PME-ALE 0.03, AME absent. Epigyne (Figs <xref ref-type="fig" rid="F2">2A–B</xref>) strongly protruding, without pockets. Vulva (Fig. <xref ref-type="fig" rid="F2">2C</xref>) with a pair of pore plates.</p></tp:treatment-sec><tp:treatment-sec sec-type="Distribution"><title>Distribution.</title><p>Known only from the type locality.</p></tp:treatment-sec><ref-list><ref id="B2"><mixed-citation xmlns:xlink="http://www.w3.org/1999/xlink" xlink:type="simple"><person-group><name name-style="western"><surname>Huber</surname><given-names>BA</given-names></name></person-group> (<year>2005</year>) <article-title>Revision of the genus <italic><tp:taxon-name><tp:taxon-name-part taxon-name-part-type="genus">Spermophora</tp:taxon-name-part></tp:taxon-name></italic> Hentz in Southeast Asia and on the Pacific islands, with descriptions of three new genera (<tp:taxon-name><tp:taxon-name-part taxon-name-part-type="order">Araneae</tp:taxon-name-part></tp:taxon-name>: <tp:taxon-name><tp:taxon-name-part taxon-name-part-type="family">Pholcidae</tp:taxon-name-part></tp:taxon-name>).</article-title><source>Zoologische Mededelingen, Leiden</source><volume>79</volume>: <fpage>61</fpage>–<lpage>114</lpage>.</mixed-citation></ref></ref-list></tp:taxon-treatment>
